# Supplementary material for: Peptide−Calcium Chelate from Antler (Cervus elaphus) Bone Enhances Calcium Absorption in Intestinal Caco-2 Cells and D-gal-Induced Aging Mouse Model
Source: Nutrients. 2022 Sep 10;14(18):3738. doi: 10.3390/nu14183738 (PMC9504974; doi:10.3390/nu14183738)
Supplement: Supplementary file 1 [file nutrients-14-03738-s001.zip]

Archive with 1 entries (1 files):
- nutrients-1800841-supplementary.pdf
